# Supplementary material for: Effects of digging by a native and introduced ecosystem engineer on soil physical and chemical properties in temperate grassy woodland
Source: PeerJ. 2019 Aug 20;7:e7506. doi: 10.7717/peerj.7506 (PMC6710926; doi:10.7717/peerj.7506)
Supplement: Supplemental Information 2 [file peerj-07-7506-s002.csv]

Vegetation type	Age	Pit number	Species	length	width	depth	radius	volume (estimate)
Grassland	0	1	bettong	6	5	4	2.75	31.67772592
Grassland	0	2	rabbit	10	8	1	4.5	21.20575041
Grassland	0	3	bettong	6	5	4	2.75	31.67772592
Grassland	0	4	rabbit	8	6	1	3.5	12.82817
Grassland	0	5	bettong	5	4	3	2.25	15.90431281
Grassland	0	6	rabbit	9	8	2	4.25	37.83001154
Grassland	0	7	bettong	5	5	4	2.5	26.17993878
Grassland	0	8	rabbit	8	7	1	3.75	14.72621556
Grassland	0	9	bettong	5.5	4	3	2.375	17.72054606
Grassland	0	10	rabbit	7	7	1	3.5	12.82817
Grassland	0	11	bettong	5	4	3	2.25	15.90431281
Grassland	0	12	rabbit	11	8	3	4.75	70.88218425
Grassland	0	13	bettong	4.5	4	5	2.125	23.64375721
Grassland	0	14	rabbit	7	6	2	3.25	22.12204827
Grassland	0	15	bettong	4	3.5	4.5	1.875	16.56699251
Grassland	0	16	rabbit	8	6	1.5	3.5	19.242255
Grassland	0	17	bettong	5	5	4	2.5	26.17993878
Grassland	0	18	rabbit	6	5	2	2.75	15.83886296
Grassland	0	19	bettong	5	5	4	2.5	26.17993878
Grassland	0	20	rabbit	9	7	2	4	33.51032164
Grassland	0	21	bettong	5	5	5	2.5	32.72492347
Grassland	0	22	rabbit	9	6	1	3.75	14.72621556
Grassland	0	23	bettong	6	4.5	4	2.625	28.8633825
Grassland	0	24	rabbit	13	7	2	5	52.35987756
Grassland	0	25	bettong	7.5	6	4	3.375	47.71293843
Grassland	0	26	rabbit	9	7	2	4	33.51032164
Grassland	0	27	bettong	6	5	5	2.75	39.5971574
Grassland	0	28	rabbit	9	8	1	4.25	18.91500577
Grassland	0	29	bettong	6	5	4	2.75	31.67772592
Grassland	0	30	rabbit	10	8	2	4.5	42.41150082
Grassland	0	31	bettong	5	5	5	2.5	32.72492347
Grassland	0	32	rabbit	7	5	1.5	3	14.13716694
Grassland	0	33	bettong	5	5	4	2.5	26.17993878
Grassland	0	34	rabbit	9	7	2	4	33.51032164
Grassland	0	35	bettong	6	5	4	2.75	31.67772592
Grassland	0	36	rabbit	10	7	2	4.25	37.83001154
Grassland	0	37	bettong	6	5	4.5	2.75	35.63744166
Grassland	0	38	rabbit	10	9	2	4.75	47.2547895
Grassland	0	39	bettong	7	7	5	3.5	64.14085001
Grassland	0	40	rabbit	7	7	2	3.5	25.65634
Grassland	0	41	bettong	6	5	4	2.75	31.67772592
Grassland	0	42	rabbit	12	7	2	4.75	47.2547895
Grassland	0	43	bettong	5	4.5	4	2.375	23.62739475
Grassland	0	44	rabbit	8	7	3	3.75	44.17864669
Grassland	0	45	bettong	6	6	5	3	47.1238898
Grassland	0	46	rabbit	11	9	3	5	78.53981634
Grassland	0	47	bettong	5	5	4	2.5	26.17993878
Grassland	0	48	rabbit	11	9	2.5	5	65.44984695
Grassland	0	49	bettong	5	4	4	2.25	21.20575041
Grassland	0	50	rabbit	14	8	1.5	5.5	47.51658889
Grassland	8	1	bettong			2
Grassland	8	2	rabbit	8	7	1	3.75	14.72621556
Grassland	8	3	bettong	8	7	3	3.75	44.17864669
Grassland	8	4	rabbit	7	5	1	3	9.424777961
Grassland	8	5	bettong	8	8	2	4	33.51032164
Grassland	8	6	rabbit	9	8	0.5	4.25	9.457502884
Grassland	8	7	bettong	7	7	1	3.5	12.82817
Grassland	8	8	rabbit	9	8	1	4.25	18.91500577
Grassland	8	9	bettong	8	7	2.5	3.75	36.81553891
Grassland	8	10	rabbit	10	8	1	4.5	21.20575041
Grassland	8	11	bettong	0	0	0	0	0
Grassland	8	12	rabbit	15	8	3	5.75	103.8689071
Grassland	8	13	bettong	7	6	2	3.25	22.12204827
Grassland	8	14	rabbit	9	7	1	4	16.75516082
Grassland	8	15	bettong	8	6	2	3.5	25.65634
Grassland	8	16	rabbit	10	7	1	4.25	18.91500577
Grassland	8	17	bettong	10	8	2	4.5	42.41150082
Grassland	8	18	rabbit	12	8	1	5	26.17993878
Grassland	8	19	bettong	8	5	2	3.25	22.12204827
Grassland	8	20	rabbit	9	7	1	4	16.75516082
Grassland	8	21	bettong	7	6	3.5	3.25	38.71358447
Grassland	8	22	rabbit	10	7	1.5	4.25	28.37250865
Grassland	8	23	bettong	9	6	2	3.75	29.45243113
Grassland	8	24	rabbit	4	7	2	2.75	15.83886296
Grassland	8	25	bettong	10	6	1.5	4	25.13274123
Grassland	8	26	rabbit	12	9	1	5.25	28.8633825
Grassland	8	27	bettong	6	5	3	2.75	23.75829444
Grassland	8	28	rabbit	11	8	1	4.75	23.62739475
Grassland	8	29	bettong	9	5	2	3.5	25.65634
Grassland	8	30	rabbit	11	8	1	4.75	23.62739475
Grassland	8	31	bettong	9	8	1	4.25	18.91500577
Grassland	8	32	rabbit	10	8	1	4.5	21.20575041
Grassland	8	33	bettong	9	6	1.5	3.75	22.08932335
Grassland	8	34	rabbit	11	9	1	5	26.17993878
Grassland	8	35	bettong	8	6	3	3.5	38.48451001
Grassland	8	36	rabbit	10	9	1	4.75	23.62739475
Grassland	8	37	bettong	8	7	1.5	3.75	22.08932335
Grassland	8	38	rabbit	12	9	1.5	5.25	43.29507376
Grassland	8	39	bettong	10	9	2	4.75	47.2547895
Grassland	8	40	rabbit	9	7	1	4	16.75516082
Grassland	8	41	bettong	8	7	1	3.75	14.72621556
Grassland	8	42	rabbit	8	5	1	3.25	11.06102413
Grassland	8	43	bettong	6	5	2	2.75	15.83886296
Grassland	8	44	rabbit	10	9	1	4.75	23.62739475
Grassland	8	45	bettong	8	4	1	3	9.424777961
Grassland	8	46	rabbit	10	9	1	4.75	23.62739475
Grassland	8	47	bettong	8	6	2	3.5	25.65634
Grassland	8	48	rabbit	12	8	1.5	5	39.26990817
Grassland	8	49	bettong	8	4	1	3	9.424777961
Grassland	8	50	rabbit	10	9	1	4.75	23.62739475
Grassland	24	1	bettong
Grassland	24	2	rabbit	6	6	0.5	3	4.71238898
Grassland	24	3	bettong	0	0	0	0	0
Grassland	24	4	rabbit	0	0	0	0	0
Grassland	24	5	bettong	6	6	0.5	3	4.71238898
Grassland	24	6	rabbit	0	0	0	0	0
Grassland	24	7	bettong
Grassland	24	8	rabbit	9	7	1	4	16.75516082
Grassland	24	9	bettong
Grassland	24	10	rabbit
Grassland	24	11	bettong
Grassland	24	12	rabbit
Grassland	24	13	bettong
Grassland	24	14	rabbit	9	7	1	4	16.75516082
Grassland	24	15	bettong	8	6	2	3.5	25.65634
Grassland	24	16	rabbit	10	7	1	4.25	18.91500577
Grassland	24	17	bettong	8	7	1	3.75	14.72621556
Grassland	24	18	rabbit	7	7	2	3.5	25.65634
Grassland	24	19	bettong	7	5	0.5	3	4.71238898
Grassland	24	20	rabbit
Grassland	24	21	bettong
Grassland	24	22	rabbit
Grassland	24	23	bettong	0	0	0	0	0
Grassland	24	24	rabbit	0	0	0	0	0
Grassland	24	25	bettong
Grassland	24	26	rabbit
Grassland	24	27	bettong
Grassland	24	28	rabbit
Grassland	24	29	bettong	8	7	1	3.75	14.72621556
Grassland	24	30	rabbit
Grassland	24	31	bettong	0	0	0	0	0
Grassland	24	32	rabbit	6	5	0.5	2.75	3.95971574
Grassland	24	33	bettong	7	7	1	3.5	12.82817
Grassland	24	34	rabbit	7	7	1	3.5	12.82817
Grassland	24	35	bettong
Grassland	24	36	rabbit	7	5	0.5	3	4.71238898
Grassland	24	37	bettong	5	4	0.5	2.25	2.650718801
Grassland	24	38	rabbit	13	11	1.5	6	56.54866776
Grassland	24	39	bettong	9	8	0.5	4.25	9.457502884
Grassland	24	40	rabbit	7	7	0.5	3.5	6.414085001
Grassland	24	41	bettong	0	0	0	0	0
Grassland	24	42	rabbit
Grassland	24	43	bettong	0	0	0	0	0
Grassland	24	44	rabbit	7	6	1	3.25	11.06102413
Grassland	24	45	bettong
Grassland	24	46	rabbit	8	6	0.5	3.5	6.414085001
Grassland	24	47	bettong	10	7	0.5	4.25	9.457502884
Grassland	24	48	rabbit	14	10	0.5	6	18.84955592
Grassland	24	49	bettong	9	6	2	3.75	29.45243113
Grassland	24	50	rabbit
Forest	0	1	bettong	4	4	4	2	16.75516082
Forest	0	2	rabbit	10	9	3	4.75	70.88218425
Forest	0	3	bettong	5	4.5	4	2.375	23.62739475
Forest	0	4	rabbit	10	10	3.5	5	91.62978573
Forest	0	5	bettong	6	5	4	2.75	31.67772592
Forest	0	6	rabbit	10	8	2.5	4.5	53.01437603
Forest	0	7	bettong	7	4	3.5	2.75	27.71801018
Forest	0	8	rabbit	10	8	3	4.5	63.61725124
Forest	0	9	bettong	6	5	4	2.75	31.67772592
Forest	0	10	rabbit	12	9	2.5	5.25	72.15845626
Forest	0	11	bettong	5	3	5	2	20.94395102
Forest	0	12	rabbit	10	9	3	4.75	70.88218425
Forest	0	13	bettong	6	4.5	4	2.625	28.8633825
Forest	0	14	rabbit	9	8	3	4.25	56.74501731
Forest	0	15	bettong	6	5	5	2.75	39.5971574
Forest	0	16	rabbit	11	8	4	4.75	94.509579
Forest	0	17	bettong	5	4	4	2.25	21.20575041
Forest	0	18	rabbit	12	9	3	5.25	86.59014751
Forest	0	19	bettong	5	4	4.5	2.25	23.85646921
Forest	0	20	rabbit	11	10	2	5.25	57.72676501
Forest	0	21	bettong	5.5	4.5	3.5	2.5	22.90744643
Forest	0	22	rabbit	14	9	3	5.75	103.8689071
Forest	0	23	bettong	6	5.5	4.5	2.875	38.95084017
Forest	0	24	rabbit	10	8	2	4.5	42.41150082
Forest	0	25	bettong	6	5	4	2.75	31.67772592
Forest	0	26	rabbit	12	8	3	5	78.53981634
Forest	0	27	bettong	5	5	4	2.5	26.17993878
Forest	0	28	rabbit	12	9	3	5.25	86.59014751
Forest	0	29	bettong	6	5	4	2.75	31.67772592
Forest	0	30	rabbit	10	9	3	4.75	70.88218425
Forest	0	31	bettong	5	5	4.5	2.5	29.45243113
Forest	0	32	rabbit	11	9	3.5	5	91.62978573
Forest	0	33	bettong	5	5	5	2.5	32.72492347
Forest	0	34	rabbit	12	8	5	5	130.8996939
Forest	0	35	bettong	6	5	5	2.75	39.5971574
Forest	0	36	rabbit	11	8	4	4.75	94.509579
Forest	0	37	bettong	6	4	6	2.5	39.26990817
Forest	0	38	rabbit	15	8	4	5.75	138.4918761
Forest	0	39	bettong	7	5	6	3	56.54866776
Forest	0	40	rabbit	11	9	3	5	78.53981634
Forest	0	41	bettong	7	5	5	3	47.1238898
Forest	0	42	rabbit	10	6	3	4	50.26548246
Forest	0	43	bettong	6	5	4	2.75	31.67772592
Forest	0	44	rabbit	10	8	4	4.5	84.82300165
Forest	0	45	bettong	5	4	4	2.25	21.20575041
Forest	0	46	rabbit	11	8	3	4.75	70.88218425
Forest	0	47	bettong	5	4	5	2.25	26.50718801
Forest	0	48	rabbit	13	11	5	6	188.4955592
Forest	0	49	bettong	6	5	5	2.75	39.5971574
Forest	0	50	rabbit	12	9	4	5.25	115.45353
Forest	8	1	bettong	0	0	0	0	0
Forest	8	2	rabbit	10	8	1	4.5	21.20575041
Forest	8	3	bettong	8	5	1.5	3.25	16.5915362
Forest	8	4	rabbit	9	7	2	4	33.51032164
Forest	8	5	bettong	7	6	2	3.25	22.12204827
Forest	8	6	rabbit	11	9	1	5	26.17993878
Forest	8	7	bettong	5	4	0.5	2.25	2.650718801
Forest	8	8	rabbit	9	8	0.5	4.25	9.457502884
Forest	8	9	bettong	8	5	0.5	3.25	5.530512067
Forest	8	10	rabbit	9	6	0.5	3.75	7.363107782
Forest	8	11	bettong	6	4	2.5	2.5	16.36246174
Forest	8	12	rabbit	12	12	1	6	37.69911184
Forest	8	13	bettong	6	5	2	2.75	15.83886296
Forest	8	14	rabbit	10	10	1.5	5	39.26990817
Forest	8	15	bettong	7	6	1.5	3.25	16.5915362
Forest	8	16	rabbit	10	9	1.5	4.75	35.44109212
Forest	8	17	bettong	6	5	2	2.75	15.83886296
Forest	8	18	rabbit	10	10	1	5	26.17993878
Forest	8	19	bettong	6	5	2	2.75	15.83886296
Forest	8	20	rabbit	7	7	1	3.5	12.82817
Forest	8	21	bettong	4	3.5	1	1.875	3.681553891
Forest	8	22	rabbit	10	7	0.5	4.25	9.457502884
Forest	8	23	bettong	5	5	2	2.5	13.08996939
Forest	8	24	rabbit	7	6	0.5	3.25	5.530512067
Forest	8	25	bettong	7	6	4	3.25	44.24409654
Forest	8	26	rabbit	7	6	0.5	3.25	5.530512067
Forest	8	27	bettong	5	4	1.5	2.25	7.952156404
Forest	8	28	rabbit	8	8	1	4	16.75516082
Forest	8	29	bettong	8	6	2	3.5	25.65634
Forest	8	30	rabbit	8	8	1	4	16.75516082
Forest	8	31	bettong	7	5	2	3	18.84955592
Forest	8	32	rabbit	10	9	2	4.75	47.2547895
Forest	8	33	bettong	6	5	2	2.75	15.83886296
Forest	8	34	rabbit	9	7	1	4	16.75516082
Forest	8	35	bettong	9	6	2	3.75	29.45243113
Forest	8	36	rabbit	12	9	2	5.25	57.72676501
Forest	8	37	bettong	10	8	3	4.5	63.61725124
Forest	8	38	rabbit	16	12	1.5	7	76.96902001
Forest	8	39	bettong	10	7	4	4.25	75.66002307
Forest	8	40	rabbit	9	8	0.5	4.25	9.457502884
Forest	8	41	bettong	7	7	2	3.5	25.65634
Forest	8	42	rabbit	12	8	2	5	52.35987756
Forest	8	43	bettong	8	7	1	3.75	14.72621556
Forest	8	44	rabbit	10	8	3	4.5	63.61725124
Forest	8	45	bettong	8	5	1.5	3.25	16.5915362
Forest	8	46	rabbit	0	0	0	0	0
Forest	8	47	bettong	6	5	1	2.75	7.919431481
Forest	8	48	rabbit	9	8	2	4.25	37.83001154
Forest	8	49	bettong	7	5	1.5	3	14.13716694
Forest	8	50	rabbit	9	7	1	4	16.75516082
Forest	24	1	bettong	0	0	0	0	0
Forest	24	2	rabbit	8	7	1	3.75	14.72621556
Forest	24	3	bettong	9	6	0.5	3.75	7.363107782
Forest	24	4	rabbit	9	8	2	4.25	37.83001154
Forest	24	5	bettong	7	7	1	3.5	12.82817
Forest	24	6	rabbit
Forest	24	7	bettong	0	0	0	0	0
Forest	24	8	rabbit
Forest	24	9	bettong	0	0	0	0	0
Forest	24	10	rabbit	12	11	1.5	5.75	51.93445355
Forest	24	11	bettong
Forest	24	12	rabbit
Forest	24	13	bettong	6	6	1.5	3	14.13716694
Forest	24	14	rabbit	12	9	1.5	5.25	43.29507376
Forest	24	15	bettong
Forest	24	16	rabbit	11	10	2	5.25	57.72676501
Forest	24	17	bettong	0	0	0	0	0
Forest	24	18	rabbit
Forest	24	19	bettong	0	0	0	0	0
Forest	24	20	rabbit
Forest	24	21	bettong
Forest	24	22	rabbit	0	0	0	0	0
Forest	24	23	bettong	10	8	0.5	4.5	10.60287521
Forest	24	24	rabbit	8	6	0.5	3.5	6.414085001
Forest	24	25	bettong
Forest	24	26	rabbit
Forest	24	27	bettong	5	4	0.5	2.25	2.650718801
Forest	24	28	rabbit	9	8	0.5	4.25	9.457502884
Forest	24	29	bettong	9	7	0.5	4	8.37758041
Forest	24	30	rabbit	10	9	0.5	4.75	11.81369737
Forest	24	31	bettong
Forest	24	32	rabbit	10	9	1	4.75	23.62739475
Forest	24	33	bettong	9	8	2	4.25	37.83001154
Forest	24	34	rabbit	9	9	1	4.5	21.20575041
Forest	24	35	bettong	5	5	0.5	2.5	3.272492347
Forest	24	36	rabbit	9	8	1	4.25	18.91500577
Forest	24	37	bettong	8	7	2	3.75	29.45243113
Forest	24	38	rabbit	8	7	1	3.75	14.72621556
Forest	24	39	bettong
Forest	24	40	rabbit	0	0	0	0	0
Forest	24	41	bettong	9	8	1.5	4.25	28.37250865
Forest	24	42	rabbit
Forest	24	43	bettong	7	6	1	3.25	11.06102413
Forest	24	44	rabbit	7	7	3	3.5	38.48451001
Forest	24	45	bettong	6	6	1	3	9.424777961
Forest	24	46	rabbit	0	0	0	0	0
Forest	24	47	bettong	7	7	0.5	3.5	6.414085001
Forest	24	48	rabbit	9	8	1	4.25	18.91500577
Forest	24	49	bettong
Forest	24	50	rabbit	9	9	1	4.5	21.20575041
Woodland	0	1	bettong	7	4.5	5	2.875	43.2787113
Woodland	0	2	rabbit	10	7	2	4.25	37.83001154
Woodland	0	3	bettong	6	5	4	2.75	31.67772592
Woodland	0	4	rabbit	10	9	3	4.75	70.88218425
Woodland	0	5	bettong	5	4	4.5	2.25	23.85646921
Woodland	0	6	rabbit	8	6	3	3.5	38.48451001
Woodland	0	7	bettong	5	4	5	2.25	26.50718801
Woodland	0	8	rabbit	10	7	3.5	4.25	66.20252019
Woodland	0	9	bettong	5	4	5	2.25	26.50718801
Woodland	0	10	rabbit	8	6	3	3.5	38.48451001
Woodland	0	11	bettong	5	4	5	2.25	26.50718801
Woodland	0	12	rabbit	9	7	4	4	67.02064328
Woodland	0	13	bettong	6	4	4	2.5	26.17993878
Woodland	0	14	rabbit	11	8	2	4.75	47.2547895
Woodland	0	15	bettong	6	5	6	2.75	47.51658889
Woodland	0	16	rabbit	7	6	2	3.25	22.12204827
Woodland	0	17	bettong	5	4	5	2.25	26.50718801
Woodland	0	18	rabbit	9	8	3	4.25	56.74501731
Woodland	0	19	bettong	6	4	3	2.5	19.63495408
Woodland	0	20	rabbit	13	5	2.5	4.5	53.01437603
Woodland	0	21	bettong	8	6	5	3.5	64.14085001
Woodland	0	22	rabbit	10	7	2	4.25	37.83001154
Woodland	0	23	bettong	5	4	3	2.25	15.90431281
Woodland	0	24	rabbit	8	8	2	4	33.51032164
Woodland	0	25	bettong	7	6	5	3.25	55.30512067
Woodland	0	26	rabbit	9	8	3	4.25	56.74501731
Woodland	0	27	bettong	6	5	3	2.75	23.75829444
Woodland	0	28	rabbit	10	7	3	4.25	56.74501731
Woodland	0	29	bettong	5	4	4	2.25	21.20575041
Woodland	0	30	rabbit	10	7	3	4.25	56.74501731
Woodland	0	31	bettong	6	6	5	3	47.1238898
Woodland	0	32	rabbit	9	7	3	4	50.26548246
Woodland	0	33	bettong	6	5	4	2.75	31.67772592
Woodland	0	34	rabbit	10	7	3	4.25	56.74501731
Woodland	0	35	bettong	6	4	3	2.5	19.63495408
Woodland	0	36	rabbit	9	6	3	3.75	44.17864669
Woodland	0	37	bettong	5	4	3.5	2.25	18.55503161
Woodland	0	38	rabbit	7	5	2	3	18.84955592
Woodland	0	39	bettong	5	4	4	2.25	21.20575041
Woodland	0	40	rabbit	11	7	4	4.5	84.82300165
Woodland	0	41	bettong	6	5	4	2.75	31.67772592
Woodland	0	42	rabbit	11	8	4	4.75	94.509579
Woodland	0	43	bettong	6	5	3	2.75	23.75829444
Woodland	0	44	rabbit	13	9	3	5.5	95.03317777
Woodland	0	45	bettong	7	4	4	2.75	31.67772592
Woodland	0	46	rabbit	10	8	4	4.5	84.82300165
Woodland	0	47	bettong	5	5	4	2.5	26.17993878
Woodland	0	48	rabbit	13	9	4	5.5	126.7109037
Woodland	0	49	bettong	5	5	5	2.5	32.72492347
Woodland	0	50	rabbit	10	8	3	4.5	63.61725124
Woodland	0	51	bettong	6	5	5	2.75	39.5971574
Woodland	0	52	rabbit	13	8	3	5.25	86.59014751
Woodland	0	53	bettong	8	5	4	3.25	44.24409654
Woodland	0	54	rabbit	10	7	3	4.25	56.74501731
Woodland	0	55	bettong	7	6	5	3.25	55.30512067
Woodland	0	56	rabbit	13	7	2	5	52.35987756
Woodland	0	57	bettong	5	5	4	2.5	26.17993878
Woodland	0	58	rabbit	9	7	3	4	50.26548246
Woodland	0	59	bettong	7	6	4	3.25	44.24409654
Woodland	0	60	rabbit	11	8	3	4.75	70.88218425
Woodland	0	61	bettong	7	6	5	3.25	55.30512067
Woodland	0	62	rabbit	11	8	2.5	4.75	59.06848687
Woodland	0	63	bettong	4	3	3	1.75	9.621127502
Woodland	0	64	rabbit	10	7	2	4.25	37.83001154
Woodland	0	65	bettong	7	6	5	3.25	55.30512067
Woodland	0	66	rabbit	9	8	3	4.25	56.74501731
Woodland	0	67	bettong	5	5	5	2.5	32.72492347
Woodland	0	68	rabbit	8	7	3	3.75	44.17864669
Woodland	0	69	bettong	6	6	6	3	56.54866776
Woodland	0	70	rabbit	10	7	3	4.25	56.74501731
Woodland	8	1	bettong	9	7	3	4	50.26548246
Woodland	8	2	rabbit
Woodland	8	3	bettong	8	7	3	3.75	44.17864669
Woodland	8	4	rabbit
Woodland	8	5	bettong	9	6	2	3.75	29.45243113
Woodland	8	6	rabbit	12	8	2	5	52.35987756
Woodland	8	7	bettong	0	0	0	0	0
Woodland	8	8	rabbit	10	8	0.5	4.5	10.60287521
Woodland	8	9	bettong	6	4	2	2.5	13.08996939
Woodland	8	10	rabbit	7	6	1	3.25	11.06102413
Woodland	8	11	bettong	7	7	3	3.5	38.48451001
Woodland	8	12	rabbit	8	7	3	3.75	44.17864669
Woodland	8	13	bettong	7	5	3	3	28.27433388
Woodland	8	14	rabbit	7	6	1	3.25	11.06102413
Woodland	8	15	bettong	9	7	4	4	67.02064328
Woodland	8	16	rabbit	8	6	2	3.5	25.65634
Woodland	8	17	bettong	4	3	1	1.75	3.207042501
Woodland	8	18	rabbit	10	8	1.5	4.5	31.80862562
Woodland	8	19	bettong	7	4	2	2.75	15.83886296
Woodland	8	20	rabbit	10	6	1	4	16.75516082
Woodland	8	21	bettong	11	7	3	4.5	63.61725124
Woodland	8	22	rabbit	11	7	1	4.5	21.20575041
Woodland	8	23	bettong	7	5	2	3	18.84955592
Woodland	8	24	rabbit	10	8	1	4.5	21.20575041
Woodland	8	25	bettong	10	7	1.5	4.25	28.37250865
Woodland	8	26	rabbit	9	7	1.5	4	25.13274123
Woodland	8	27	bettong	8	6	2.5	3.5	32.07042501
Woodland	8	28	rabbit	10	7	2	4.25	37.83001154
Woodland	8	29	bettong	8	7	2	3.75	29.45243113
Woodland	8	30	rabbit	9	6	1	3.75	14.72621556
Woodland	8	31	bettong	6	4	1	2.5	6.544984695
Woodland	8	32	rabbit	12	8	1	5	26.17993878
Woodland	8	33	bettong	5	5	2	2.5	13.08996939
Woodland	8	34	rabbit	11	7	1	4.5	21.20575041
Woodland	8	35	bettong	6	4	2	2.5	13.08996939
Woodland	8	36	rabbit	9	4	1	3.25	11.06102413
Woodland	8	37	bettong	8	5	1	3.25	11.06102413
Woodland	8	38	rabbit	7	4	2	2.75	15.83886296
Woodland	8	39	bettong	7	5	1.5	3	14.13716694
Woodland	8	40	rabbit	10	7	1.5	4.25	28.37250865
Woodland	8	41	bettong	6	5	3	2.75	23.75829444
Woodland	8	42	rabbit	10	8	1	4.5	21.20575041
Woodland	8	43	bettong	7	6	2	3.25	22.12204827
Woodland	8	44	rabbit	12	8	1	5	26.17993878
Woodland	8	45	bettong	7	5	0.5	3	4.71238898
Woodland	8	46	rabbit	10	8	1.5	4.5	31.80862562
Woodland	8	47	bettong	8	6	1	3.5	12.82817
Woodland	8	48	rabbit	11	9	2	5	52.35987756
Woodland	8	49	bettong	10	7	1.5	4.25	28.37250865
Woodland	8	50	rabbit	11	7	1	4.5	21.20575041
Woodland	8	51	bettong	6	4	2	2.5	13.08996939
Woodland	8	52	rabbit	10	8	1	4.5	21.20575041
Woodland	8	53	bettong	11	7	1.5	4.5	31.80862562
Woodland	8	54	rabbit	10	8	1	4.5	21.20575041
Woodland	8	55	bettong	8	7	1	3.75	14.72621556
Woodland	8	56	rabbit	10	6	2	4	33.51032164
Woodland	8	57	bettong	6	5	2	2.75	15.83886296
Woodland	8	58	rabbit	12	9	1.5	5.25	43.29507376
Woodland	8	59	bettong	9	8	1.5	4.25	28.37250865
Woodland	8	60	rabbit	12	10	1	5.5	31.67772592
Woodland	8	61	bettong	9	8	2	4.25	37.83001154
Woodland	8	62	rabbit	9	7	1	4	16.75516082
Woodland	8	63	bettong	4	4	2	2	8.37758041
Woodland	8	64	rabbit	10	8	1	4.5	21.20575041
Woodland	8	65	bettong	7	7	2	3.5	25.65634
Woodland	8	66	rabbit	11	9	2	5	52.35987756
Woodland	8	67	bettong	0	0	0	0	0
Woodland	8	68	rabbit	8	7	1	3.75	14.72621556
Woodland	8	69	bettong	8	5	0.5	3.25	5.530512067
Woodland	8	70	rabbit	11	9	1	5	26.17993878
Woodland	24	1	bettong
Woodland	24	2	rabbit
Woodland	24	3	bettong	8	6	0.5	3.5	6.414085001
Woodland	24	4	rabbit
Woodland	24	5	bettong	9	8	2	4.25	37.83001154
Woodland	24	6	rabbit
Woodland	24	7	bettong	5	4	0.5	2.25	2.650718801
Woodland	24	8	rabbit	10	8	1	4.5	21.20575041
Woodland	24	9	bettong	9	8	2.5	4.25	47.28751442
Woodland	24	10	rabbit
Woodland	24	11	bettong
Woodland	24	12	rabbit	9	7	0.5	4	8.37758041
Woodland	24	13	bettong
Woodland	24	14	rabbit
Woodland	24	15	bettong	11	10	0.5	5.25	14.43169125
Woodland	24	16	rabbit	9	6	0.5	3.75	7.363107782
Woodland	24	17	bettong	0	0	0	0	0
Woodland	24	18	rabbit	0	0	0	0	0
Woodland	24	19	bettong	0	0	0	0	0
Woodland	24	20	rabbit	3	3	0.5	1.5	1.178097245
Woodland	24	21	bettong
Woodland	24	22	rabbit	7	6	2	3.25	22.12204827
Woodland	24	23	bettong	6	6	1	3	9.424777961
Woodland	24	24	rabbit	0	0	0	0	0
Woodland	24	25	bettong
Woodland	24	26	rabbit	0	0	0	0	0
Woodland	24	27	bettong
Woodland	24	28	rabbit
Woodland	24	29	bettong	8	7	1.5	3.75	22.08932335
Woodland	24	30	rabbit	5	3	0.5	2	2.094395102
Woodland	24	31	bettong
Woodland	24	32	rabbit
Woodland	24	33	bettong	5	4	1	2.25	5.301437603
Woodland	24	34	rabbit
Woodland	24	35	bettong	0	0	0	0	0
Woodland	24	36	rabbit
Woodland	24	37	bettong	8	5	0.5	3.25	5.530512067
Woodland	24	38	rabbit	4	3	0.5	1.75	1.60352125
Woodland	24	39	bettong	6	4	0.5	2.5	3.272492347
Woodland	24	40	rabbit	7	6	0.5	3.25	5.530512067
Woodland	24	41	bettong	8	6	1	3.5	12.82817
Woodland	24	42	rabbit	8	6	0.5	3.5	6.414085001
Woodland	24	43	bettong	8	7	0.5	3.75	7.363107782
Woodland	24	44	rabbit	3	3	0.5	1.5	1.178097245
Woodland	24	45	bettong	0	0	0	0	0
Woodland	24	46	rabbit
Woodland	24	47	bettong	13	11	0.5	6	18.84955592
Woodland	24	48	rabbit
Woodland	24	49	bettong	6	5	0.5	2.75	3.95971574
Woodland	24	50	rabbit	8	6	1	3.5	12.82817
Woodland	24	51	bettong	5	4	1	2.25	5.301437603
Woodland	24	52	rabbit	11	8	1	4.75	23.62739475
Woodland	24	53	bettong
Woodland	24	54	rabbit	8	7	1	3.75	14.72621556
Woodland	24	55	bettong	9	7	1	4	16.75516082
Woodland	24	56	rabbit	9	8	2	4.25	37.83001154
Woodland	24	57	bettong	7	7	1	3.5	12.82817
Woodland	24	58	rabbit	9	8	0.5	4.25	9.457502884
Woodland	24	59	bettong	9	8	1	4.25	18.91500577
Woodland	24	60	rabbit	11	10	1	5.25	28.8633825
Woodland	24	61	bettong	7	7	2	3.5	25.65634
Woodland	24	62	rabbit	8	7	2	3.75	29.45243113
Woodland	24	63	bettong	5	5	3	2.5	19.63495408
Woodland	24	64	rabbit
Woodland	24	65	bettong	7	7	1	3.5	12.82817
Woodland	24	66	rabbit
Woodland	24	67	bettong	0	0	0	0	0
Woodland	24	68	rabbit
Woodland	24	69	bettong	0	0	0	0	0
Woodland	24	70	rabbit
