# Supplementary material for: Effects of digging by a native and introduced ecosystem engineer on soil physical and chemical properties in temperate grassy woodland
Source: PeerJ. 2019 Aug 20;7:e7506. doi: 10.7717/peerj.7506 (PMC6710926; doi:10.7717/peerj.7506)
Supplement: Supplemental Information 3 [file peerj-07-7506-s003.csv]

Season	Code	Pit	Depth	Mean	Max	Min	Range		5:00 PM	5:15 PM	5:30 PM	5:45 PM	6:00 PM	6:15 PM	6:30 PM	6:45 PM	7:00 PM	7:15 PM	7:30 PM	7:45 PM	8:00 PM	8:15 PM	8:30 PM	8:45 PM	9:00 PM	9:15 PM	9:30 PM	9:45 PM	10:00 PM	10:15 PM	10:30 PM	10:45 PM	11:00 PM	11:15 PM	11:30 PM	11:45 PM	12:00 AM	12:15 AM	12:30 AM	12:45 AM	1:00 AM	1:15 AM	1:30 AM	1:45 AM	2:00 AM	2:15 AM	2:30 AM	2:45 AM	3:00 AM
Summer	CR L7	Pit	5	24.13	37.5	14	23.5		26	25.5	25	24.5	24	23.5	23	22	21.5	21	21	20.5	20	20	19.5	19.5	19	18.5	18.5	18	18	17.5	17.5	17	17	16.5	16.5	17	17	17	17	17	17	16.5	16.5	16.5	16	16	16	15.5	15.5
Summer	CR L8	Surface	0	25.59	50	11	39		29	27.5	26.5	25.5	24	22.5	21.5	19.5	19	18.5	18	17.5	17	16.5	16.5	16	16	15.5	15.5	14.5	14.5	14	14	13.5	13.5	13	12.5	13	13	13.5	13.5	13.5	13.5	13	13	13	12.5	12.5	12.5	12	11.5
Summer	CR L9	Pit	4	24.81	40	14	26		29	28.5	27.5	27	26	25	24	23	22.5	22	21.5	21.5	21	20.5	20	20	19.5	19	19	18.5	18.5	18	18	17.5	17.5	17	17	17	17	17	17	16.5	16.5	16.5	16.5	16.5	16	16	16	15.5	15.5
Summer	CR L10	Surface	0	25.93	52	9	43		36	33.5	31	28.5	25.5	22	19.5	18.5	18	17.5	17	16.5	16	15	15	14.5	14	14	13.5	13.5	13	12.5	12.5	12	12	11.5	11.5	11.5	11.5	11.5	11.5	11.5	11.5	11.5	11	11	11	10.5	10.5	10.5	10
Summer	CR L11	Pit	3	25.48	47.5	13	34.5		28	27	26.5	26	25	23.5	22.5	21.5	21	21	20.5	20	19.5	19.5	19	18.5	18.5	18	18	17.5	17	17	16.5	16	16	16	15.5	16	16	16	16	15.5	15.5	15.5	15.5	15.5	15	15	15	14.5	14
Summer	CR L12	Surface	0	25.52	53	9	44		33.5	32	31.5	29.5	27.5	21.5	19	18	17.5	17	17	16.5	15.5	15	14.5	14.5	14	14	13.5	13.5	13	12.5	12.5	12	12	11.5	11.5	11.5	11.5	12	11.5	11.5	11.5	11.5	11.5	11	11	11	11	10.5	10
Summer	CR L13	Pit	4.5	25.93	48.5	13	35.5		35.5	34.5	33.5	31.5	30	28.5	27	26.5	25	24	23.5	22.5	22	21.5	21	20.5	20.5	20	19.5	19.5	19	18.5	18	17.5	17.5	17.5	17.5	17.5	17	17	17	16.5	16.5	16.5	16.5	16	16	16	15.5	15	14.5
Summer	CR L14	Surface	0	25.29	53.5	9.5	44		33.5	32	30.5	30	28	27	25.5	24.5	22.5	20.5	19	18	17.5	16.5	16	15.5	15.5	15	15	14.5	14.5	14	14	13	13	13	13	13.5	13.5	13	13	12.5	12.5	12.5	12.5	12.5	12	12	11.5	11.5	11
Summer	CR L15	Pit	6	25.20	41	16	25		29	29	28.5	28	27.5	27	27	26.5	26	25.5	25.5	25	24.5	24	23.5	23.5	23	22.5	22.5	22	22	21.5	21	21	20.5	20.5	20	20	20	19.5	19.5	19.5	19	19	19	18.5	18.5	18.5	18	18	18
Summer	CR L16	Surface	0	24.75	55	8.5	46.5		29.5	27	26.5	25.5	24	23	22	21.5	21	19.5	19	18.5	17.5	17	16.5	16	16	15.5	15.5	15	15	14	14	13	13.5	13	13.5	13.5	13	13	13	12.5	12.5	12.5	12.5	12.5	12	12	11.5	11	10.5
Summer	CR L17	Pit	5	25.32	42	14.5	27.5		28.5	28	27.5	27	26.5	26	25.5	25	24.5	24	23.5	23	22.5	22	21.5	21.5	21	20.5	20.5	20	20	19.5	19	18.5	18.5	18.5	18.5	18.5	18.5	18	18	17.5	17.5	17.5	17.5	17	17	17	16.5	16.5	16
Summer	CR L18	Surface	0	27.11	59.5	7.5	52		36.5	33	31	29.5	27.5	25.5	23.5	23	21	20	19	18	17	16	15.5	15	15	14.5	14.5	14.5	14	13	13	12	12	12	12.5	13	13	12.5	12.5	12	12	12	12	12	11.5	11.5	10.5	10.5	9.5
Winter	CR L7	Pit	5	6.70	14.5	2.5	12		10	10	9	8.5	8	8	8	8	7.5	8	7.5	7	7	7	6.5	7	6.5	6	6.5	7	7	7	7	6.5	6	6	5.5	5.5	5.5	5.5	5	5	5	5	5	5	5	4.5	4	4	4
Winter	CR L8	Surface	0	7.19	18	1.5	16.5		10	10	9	8.5	8	7.5	7.5	7.5	7	7.5	7	6.5	6	6	6	6	6	5.5	6	6.5	6.5	6.5	6.5	6.5	6	5.5	5	5	5	4.5	4.5	4.5	4.5	4.5	4.5	4.5	4.5	4	4	4	3.5
Winter	CR L9	Pit	4	7.60	13	3.5	9.5		11	11	10.5	10	9.5	9.5	9.5	9	9	9	8.5	8.5	8	8	8	8	7.5	7.5	7.5	8	8	7.5	8	7.5	7	7	6.5	6.5	6.5	6.5	6	6	6	6	6	6	6	5.5	5.5	5.5	5.5
Winter	CR L10	Surface	0	7.83	18	2.5	15.5		11	11	10	10	9	9	9	9	8.5	8.5	8	8	7.5	7.5	7	7	7	6.5	7	7	7	7	7.5	7	6.5	6.5	6	6	5.5	5.5	5.5	5	5	5	5	5	5	4.5	4.5	4.5	4.5
Winter	CR L11	Pit	3	7.39	13.5	3.5	10		10.5	10.5	10	9.5	9.5	9	9	9	8.5	8.5	8.5	8	8	7.5	7.5	7.5	7.5	7	7.5	7.5	7.5	7.5	7.5	7	6.5	6.5	6.5	6.5	6	6	6	6	6	6	5.5	5.5	5.5	5.5	5.5	5.5	5.5
Winter	CR L12	Surface	0	6.91	22.5	0	22.5		9	9.5	7.5	7.5	6.5	6.5	7	6.5	6	6	6	5	5	5	4.5	5	4.5	4	4.5	5.5	5.5	5.5	5.5	5	4.5	3.5	3	3	3	2.5	2.5	2.5	2.5	3	2.5	2.5	2	2	1.5	1.5	1.5
Winter	CR L13	Pit	4.5	7.55	23	2.5	20.5		10	10	9	8	8	8	8	8	7.5	8	7.5	7.5	7.5	7	7	7	7	6.5	6.5	7	7	7	7	6.5	6.5	6	6	5.5	5.5	5.5	5.5	5	5	5	5	5	4.5	4.5	4.5	4.5	4.5
Winter	CR L14	Surface	0	7.29	22.5	1.5	21		10	10	8.5	7.5	7	7	7	7	6.5	7	6.5	6.5	6.5	6	6	6.5	6	6	6	6.5	6.5	6.5	6	6	5.5	5.5	5	4.5	4.5	4.5	4.5	4.5	4	4	4	3.5	3.5	3.5	3.5	3.5	3
Winter	CR L15	Pit	6	7.88	13.5	4.5	9		12	11.5	11.5	11	10.5	10.5	10.5	10	10	10	9.5	9.5	9.5	9	9	9	8.5	8.5	8.5	8.5	8.5	8	8	8	8	8	7.5	7.5	7.5	7	7	7	7	7	6.5	6.5	6.5	6.5	6	6	6
Winter	CR L16	Surface	0	6.93	25	-1	26		9.5	9.5	8	7	6.5	6	6.5	6.5	5.5	6	5.5	5	4	4	4	4.5	4	3.5	4	4.5	5	5	4.5	4	3	3	2.5	2.5	2	2	2	1.5	1.5	2	1.5	1	0.5	1	0.5	1	0.5
Winter	CR L17	Pit	5	7.65	13.5	4	9.5		10.5	10.5	10	10	9.5	9.5	9	9	9	9	8.5	8.5	8.5	8.5	8	8	8	8	7.5	8	8	8	8	7.5	7.5	7.5	7	7	7	7	6.5	6.5	6.5	6.5	6	6	6	6	6	6	5.5
Winter	CR L18	Surface	0	7.80	30.5	-1.5	32		9	9	7.5	6.5	6	5.5	6	6	5.5	6	5.5	5	5	4.5	4.5	5.5	5	5	4.5	5.5	6	6.5	5.5	5	4.5	4	4	3.5	2.5	2	1.5	1.5	1	2	1	0.5	0.5	0.5	0.5	0.5	0.5
[truncated: 324 more columns]
