# Supplementary material for: Effects of digging by a native and introduced ecosystem engineer on soil physical and chemical properties in temperate grassy woodland
Source: PeerJ. 2019 Aug 20;7:e7506. doi: 10.7717/peerj.7506 (PMC6710926; doi:10.7717/peerj.7506)
Supplement: Supplemental Information 4 [file peerj-07-7506-s004.csv]

Age	Vegetation type	Pit number	Animal	Code	Pit	Treatment	Sample weight (g)	ph	EC	Total Nitrogen (Wt. %)	Total Carbon (Wt. %)	Total N g/kg	Total C g/kg	C/N ratio	NO3-N mcg/kg soil	NH4-N mcg/kg soil	P mcg/kg
8	Grassland	1	Bettong	Pit	Pit	Treatment	9.0206	5.3	69.6	0.357	5.203	3.568461537	52.03059673	14.58068027	0.578186109	67.56326027	0.945381261
8	Grassland	1	Bettong	Pit Control	Pit	Control	3.0052	5.19	50.1	0.266	3.652	2.663991153	36.5211463	13.70918453	0	25.83408548	3.123975746
8	Grassland	1	Bettong	Under-pit	Under-pit	Treatment	9.483	4.97	80.9	0.369	5.863	3.690781295	58.63053799	15.88567116	0.048046376	51.8286931	0.535826874
8	Grassland	1	Bettong	Under-pit Control	Under-pit	Control	2.6102	5.01	59.5	0.29	4.129	2.902524769	41.28940582	14.22534142	0.263479163	32.31156729	0.321198627
8	Grassland	7	Bettong	Pit	Pit	Treatment	9.3743	5.71	66.5	0.265	3.898	2.654265165	38.97802591	14.68505348	0.966640399	65.04334121	0.668809674
8	Grassland	7	Bettong	Pit Control	Pit	Control	6.378	5.64	96	0.441	6.759	4.409379959	67.58632183	15.32785164	2.949686306	101.0668032	0.848042772
8	Grassland	7	Bettong	Under-pit	Under-pit	Treatment	2.7546	5.82	36.2	0.18	2.67	1.797768325	26.702075	14.85290103	0.345028522	18.05329796	11.72029568
8	Grassland	7	Bettong	Under-pit Control	Under-pit	Control	2.5595	5.66	52.3	0.327	4.782	3.266087472	47.8215313	14.64184034	0.527670879	49.61283621	0.270440911
8	Grassland	10	Rabbit	Pit	Pit	Treatment
8	Grassland	10	Rabbit	Pit Control	Pit	Control
8	Grassland	10	Rabbit	Under-pit	Under-pit	Treatment	2.6051	5.95	55.6	0.279	3.678	2.785621881	36.78201437	13.20423803	0.617110342	61.17648752
8	Grassland	10	Rabbit	Under-pit Control	Under-pit	Control	2.6183	5.96	57.7	0.362	5.297	3.622367084	52.97084332	14.62326763	1.731233596	61.07296588	9.506306306
8	Grassland	14	Rabbit	Pit	Pit	Treatment	3.3074	6	42.2	0.191	2.626	1.906935424	26.26412868	13.77295128	1.245448618	67.73235425	0.660530019
8	Grassland	14	Rabbit	Pit Control	Pit	Control	5.4081	5.45	89.7	0.419	5.88	4.185369611	58.80032063	14.04901504	0.629888333	19.94110136	0.651713495
8	Grassland	14	Rabbit	Under-pit	Under-pit	Treatment	3.1	5.86	41.6	0.17	2.196	1.697989702	21.964674	12.93569329	0.539841469	23.67863705	1.902308632
8	Grassland	14	Rabbit	Under-pit Control	Under-pit	Control	2.6296	5.61	41.1	0.178	2.264	1.776240766	22.63964176	12.74581813		25.22815419	19.4922186
8	Grassland	15	Bettong	Pit	Pit	Treatment	3.5665	6.17	56.7	0.165	2.229	1.650525779	22.28862047	13.50395174	0.163258341	43.11201675	2.821931309
8	Grassland	15	Bettong	Pit Control	Pit	Control	5.8392	5.55	71.6	0.257	3.255	2.569066882	32.55259275	12.67097909	0.851806921	20.89653224
8	Grassland	15	Bettong	Under-pit	Under-pit	Treatment	3.0314	6.05	33.67	0.157	1.895	1.572944969	18.94909501	12.04689	0.191138249	16.54800167
8	Grassland	15	Bettong	Under-pit Control	Under-pit	Control	2.858	5.65	37.9	0.158	1.854	1.582424194	18.53737593	11.71454279	0.62877485	24.43727759	1.051464987
8	Grassland	16	Rabbit	Pit	Pit	Treatment
8	Grassland	16	Rabbit	Pit Control	Pit	Control
8	Grassland	16	Rabbit	Under-pit	Under-pit	Treatment	2.8186	6.04	41.1	0.189	2.184	1.889844835	21.84440851	11.55883706	1.223327971	110.2584047	2.907505189
8	Grassland	16	Rabbit	Under-pit Control	Under-pit	Control	2.7031	5.67	58.1	0.437	5.983	4.36799556	59.82543468	13.69631307	0.44853609	36.82267713	4.218191335
8	Grassland	21	Bettong	Pit	Pit	Treatment	4.03	6.12	44.6	0.189	2.419	1.891965568	24.18692589	12.78402012	0.181291847	24.14742653	0.235566657
8	Grassland	21	Bettong	Pit Control	Pit	Control	12.084	5.66	41.9	0.106	1.658	1.057804823	16.57600999	15.67019702	0.53072808	20.31963765	1.925647942
8	Grassland	21	Bettong	Under-pit	Under-pit	Treatment	2.5192	5.85	43.8	0.162	2.281	1.623646617	22.80755758	14.04711921	0.189543636	24.52799949	2.285924679
8	Grassland	21	Bettong	Under-pit Control	Under-pit	Control	2.8696	5.87	29.78	0.123	1.715	1.230936497	17.15314269	13.93503461	0.531220502	33.20580025	1.350860956
8	Grassland	26	Rabbit	Pit	Pit	Treatment	4.7825	5.87	63.4	0.202	2.428	2.018323541	24.28316593	12.03135446	0.766144442	42.99519186	1.786884191
8	Grassland	26	Rabbit	Pit Control	Pit	Control	7.0612	5.35	63.8	0.37	4.984	3.698082268	49.84240532	13.47790604	0.700212924	31.33701139	3.13717058
8	Grassland	26	Rabbit	Under-pit	Under-pit	Treatment	2.7367	5.82	41.8	0.217	2.693	2.174014151	26.92706585	12.38587423	1.214555347	31.27272757
8	Grassland	26	Rabbit	Under-pit Control	Under-pit	Control	2.8089	5.65	48.3	0.289	3.825	2.890889943	38.24706793	13.23020547	0.210673275	55.52962654	3.553513555
8	Grassland	30	Rabbit	Pit	Pit	Treatment
8	Grassland	30	Rabbit	Pit Control	Pit	Control
8	Grassland	30	Rabbit	Under-pit	Under-pit	Treatment	2.734	6.14	55.3	0.258	3.473	2.583188415	34.72640276	13.44323262	1.295062011	89.05545827	3.200003449
8	Grassland	30	Rabbit	Under-pit Control	Under-pit	Control	2.6224	6	58	0.401	5.487	4.010455906	54.86502647	13.68049612	0.289418596	82.72168814	2.798797059
8	Grassland	35	Bettong	Pit	Pit	Treatment	4.0106	6.04	105.6	0.323	5.053	3.227479756	50.52641869	15.65506913	0.427153667	168.2532045	4.863823846
8	Grassland	35	Bettong	Pit Control	Pit	Control	10.459	5.82	63.3	0.296	3.884	2.95681566	38.8393116	13.13552012	0.439580467	46.82801274	4.154933261
8	Grassland	35	Bettong	Under-pit	Under-pit	Treatment	2.8186	5.49	54	0.193	3.277	1.929122359	32.77473927	16.98945591	0.228305869	26.41583462	0.223117472
8	Grassland	35	Bettong	Under-pit Control	Under-pit	Control	2.8716	5.84	45.4	0.148	1.91	1.484630406	19.10409927	12.86791594	0.64622263	26.77959461	4.375459335
8	Grassland	45	Bettong	Pit	Pit	Treatment	8.389	5.94	72.8	0.237	3.839	2.366313934	38.39143753	16.22415225	1.772544541	21.03739302	2.192651669
8	Grassland	45	Bettong	Pit Control	Pit	Control	13.6929	5.19	68	0.221	3.739	2.213661522	37.38931179	16.8902569	0.654624374	40.0696689	1.22534041
8	Grassland	45	Bettong	Under-pit	Under-pit	Treatment
8	Grassland	45	Bettong	Under-pit Control	Under-pit	Control
8	Grassland	50	Rabbit	Pit	Pit	Treatment	3.2442	5.9	47.2	0.21	3.033	2.096677423	30.32709837	14.46436063	0.182483764	16.21398327
8	Grassland	50	Rabbit	Pit Control	Pit	Control	6.5102	5.99	62.9	0.203	2.973	2.030167282	29.7278595	14.6430591			1.064302102
8	Grassland	50	Rabbit	Under-pit	Under-pit	Treatment	2.8383	5.73	41.7	0.139	1.945	1.387183964	19.44716096	14.01916506	1.638967181	55.61602285	1.002803202
8	Grassland	50	Rabbit	Under-pit Control	Under-pit	Control	2.7885	6.18	49.6	0.166	2.132	1.65778175	21.31964922	12.8603474	2.784152409	82.96795025	1.507597965
8	Woodland	6	Rabbit	Pit	Pit	Treatment
8	Woodland	6	Rabbit	Pit Control	Pit	Control	2.7291	4.76	104.4	0.409	6.588	4.08518523	65.87517738	16.12538323	1.685038738	76.62194225	3.218133608
8	Woodland	6	Rabbit	Under-pit	Under-pit	Treatment
8	Woodland	6	Rabbit	Under-pit Control	Under-pit	Control	2.5678	5.79	121	0.536	10.404	5.362582803	104.038105	19.40074565	4.205327305	49.36090902	5.091807978
8	Woodland	11	Bettong	Pit	Pit	Treatment	3.6001	6	139.1	0.449	9.972	4.489317834	99.71928596	22.21256985	1.42985283	54.01768995	1.287796027
8	Woodland	11	Bettong	Pit Control	Pit	Control	6.6836	5.9	96.2	0.362	7.188	3.620494008	71.88342571	19.85459044	3.383809289	54.03258991	0.75960435
8	Woodland	11	Bettong	Under-pit	Under-pit	Treatment	2.9071	5.98	78.1	0.265	4.517	2.646023035	45.16904831	17.07054236	2.658813901	81.83387168	1.083491779
8	Woodland	11	Bettong	Under-pit Control	Under-pit	Control	2.8427	5.49	64.1	0.248	4.5	2.475530803	45.00043869	18.17809685	1.8483564	47.32793848	0.80276778
8	Woodland	13	Bettong	Pit	Pit	Treatment	4.2123	5.26	108	0.44	8.44	4.397239387	84.40068245	19.19401584	0.953767125	36.09543784	1.049798439
8	Woodland	13	Bettong	Pit Control	Pit	Control	7.546	5.91	94.1	0.307	5.885	3.06822747	58.85451317	19.18192629	1.951454411	36.67085176
8	Woodland	13	Bettong	Under-pit	Under-pit	Treatment	2.9362	5.75	63.5	0.292	5.012	2.918033898	50.12435913	17.17744237	0.692470939	78.78079892
8	Woodland	13	Bettong	Under-pit Control	Under-pit	Control	3.0481	6.03	58.9	0.207	3.572	2.073008418	35.72151184	17.23172541	1.917281925	81.05493908	0.288755062
8	Woodland	14	Rabbit	Pit	Pit	Treatment	4.4549	6.38	214.6	0.424	10.493	4.240776002	104.9288273	24.74283651	1.760807518	37.03504903	5.633395644
8	Woodland	14	Rabbit	Pit Control	Pit	Control	4.702	6.26	176.8	0.425	9.439	4.251952469	94.39261436	22.19982821	2.23368182	60.11333725	1.171258223
8	Woodland	14	Rabbit	Under-pit	Under-pit	Treatment	2.9162	6.13	110.9	0.239	4.139	2.389029711	41.38952255	17.32482537	0.163494064	29.94448287	0.487196741
8	Woodland	14	Rabbit	Under-pit Control	Under-pit	Control	2.7788	6.08	97	0.324	6.239	3.240573704	62.38719463	19.25189807	0	27.21148366	14.27275129
8	Woodland	27	Bettong	Pit	Pit	Treatment	3.7147	5.6	42.5	0.131	2.455	1.313807666	24.5489192	18.68532194	0.206492284	22.16246229	1.029086249
8	Woodland	27	Bettong	Pit Control	Pit	Control	5.5447	5.59	57.2	0.242	3.769	2.422536165	37.69254208	15.55912462	0.563812758	39.11545818	1.475193075
8	Woodland	27	Bettong	Under-pit	Under-pit	Treatment	2.948	5.76	36.6	0.127	2.166	1.274346262	21.65522337	16.99320194	0.110156947	12.82163313	0.890777985
8	Woodland	27	Bettong	Under-pit Control	Under-pit	Control	2.7922	5.41	40	0.204	2.836	2.042707056	28.36003065	13.8835525	1.246613833	54.11834018	0.532474232
8	Woodland	28	Rabbit	Pit	Pit	Treatment	3.085	5.52	62.5	0.364	5.346	3.637147844	53.46472263	14.69962864	0.202684043	52.05074026	9.456558526
8	Woodland	28	Rabbit	Pit Control	Pit	Control	5.5891	5.24	74.6	0.462	7.148	4.623993635	71.4781332	15.45809507	0.953763468	56.47240357	0.458443665
8	Woodland	28	Rabbit	Under-pit	Under-pit	Treatment	3.0227	5.35	55.9	0.315	4.523	3.149279952	45.2287674	14.36162173	0.442916233	44.172985	0.676982953
8	Woodland	28	Rabbit	Under-pit Control	Under-pit	Control	2.8487	5.11	52.6	0.247	3.433	2.473386228	34.33338165	13.88112429	0.183767573	39.33815136	1.243297963
8	Woodland	31	Bettong	Pit	Pit	Treatment	3.0132	5.91	76.8	0.355	5.637	3.554244041	56.37449741	15.86117801	1.488350558	45.70454054	0.639640928
8	Woodland	31	Bettong	Pit Control	Pit	Control	3.9977	5.49	92.2	0.37	5.855	3.697838187	58.55426311	15.83472833	0.287288367	38.2179104	0.020878086
8	Woodland	31	Bettong	Under-pit	Under-pit	Treatment	2.9244	5.42	49.9	0.295	4.294	2.945514321	42.93502808	14.57641125	1.667435817	27.42831087	0.113645164
8	Woodland	31	Bettong	Under-pit Control	Under-pit	Control	2.8119	5.45	54.4	0.266	3.858	2.663515508	38.58148098	14.48517227	0.237304224	161.38932
8	Woodland	34	Rabbit	Pit	Pit	Treatment	3.4032	5.79	74.7	0.254	3.719	2.541987598	37.19252348	14.63127653	0.272943987	24.09954039	0.327753066
8	Woodland	34	Rabbit	Pit Control	Pit	Control	3.4936	5.52	51.8	0.166	2.745	1.664129943	27.44521141	16.49222858	0.083731728	26.98111563	0.094501733
8	Woodland	34	Rabbit	Under-pit	Under-pit	Treatment	3.1438	5.76	32.57	0.161	2.5	1.612886935	24.99663115	15.49806785	0.087288006	60.20769077
8	Woodland	34	Rabbit	Under-pit Control	Under-pit	Control	3.0644	5.86	42	0.119	1.93	1.191703528	19.30049062	16.19571493		21.03045122	2.99630114
8	Woodland	53	Bettong	Pit	Pit	Treatment	5.3729	5.58	49.8	0.166	2.99	1.65975973	29.89501238	18.01165063		34.91945567	1.887685791
8	Woodland	53	Bettong	Pit Control	Pit	Control	6.2861	5.8	51.8	0.203	3.191	2.026107013	31.90729141	15.74807807	0.154259341	13.53533162	7.186772876
8	Woodland	53	Bettong	Under-pit	Under-pit	Treatment	2.741	5.16	67	0.104	2.158	1.041757539	21.57501936	20.71021188	0.59116231	45.585874	2.831877924
8	Woodland	53	Bettong	Under-pit Control	Under-pit	Control	3.0743	5.71	29.58	0.103	1.774	1.031661704	17.73699045	17.1926421		22.06363054	1.33961258
8	Woodland	66	Rabbit	Pit	Pit	Treatment	4.4532	5.47	55	0.191	3.584	1.909596324	35.83662748	18.76659848		25.94035869	0.609462453
8	Woodland	66	Rabbit	Pit Control	Pit	Control	5.2982	5.42	64.6	0.254	5.021	2.54314512	50.20789146	19.7424406		10.34064612	1.966201985
8	Woodland	66	Rabbit	Under-pit	Under-pit	Treatment	3.0868	5.37	37.3	0.119	2.041	1.193080172	20.40991306	17.10690827		22.81492833	0.076457324
8	Woodland	66	Rabbit	Under-pit Control	Under-pit	Control	2.9896	5.32	36.1	0.197	3.428	1.974583715	34.27826405	17.3597421	2.091308194	47.81500787	0.428831003
8	Woodland	68	Rabbit	Pit	Pit	Treatment	3.5449	5.35	57.3	0.176	3.662	1.756062657	36.6190052	20.85290354		38.43672683	6.331018354
8	Woodland	68	Rabbit	Pit Control	Pit	Control	3.5291	5.82	61.2	0.211	3.963	2.110561728	39.63000059	18.77699196	0.362165314	19.54016004	0.561356237
8	Woodland	68	Rabbit	Under-pit	Under-pit	Treatment	3.0971	5.98	40.3	0.134	3.371	1.338324398	33.7134099	25.19076089	0.590293486	11.12781578	1.191119803
8	Woodland	68	Rabbit	Under-pit Control	Under-pit	Control	2.7743	5.66	36.9	0.168	2.786	1.684520841	27.85507917	16.53590653	0.606586578	22.70352118	4.869604421
8	Forest	6	Rabbit	Pit	Pit	Treatment	2.8381	5.23	119.4	0.847	20.036	8.468793035	200.363636	23.6590545	1.977900763	165.0822065	2.079461011
8	Forest	6	Rabbit	Pit Control	Pit	Control	3.4348	5.3	176	0.869	17.896	8.692898154	178.9638329	20.58736105	0.483388172	108.6251791	1.96144083
8	Forest	6	Rabbit	Under-pit	Under-pit	Treatment	2.9171	5.07	92.7	0.454	8.376	4.535237551	83.75668526	18.46798196	0.713039504	83.02021121	1.112511475
8	Forest	6	Rabbit	Under-pit Control	Under-pit	Control	2.713	5.01	87.1	0.567	10.274	5.672006607	102.743845	18.11419699	1.535146692	109.6701111	0.556192972
8	Forest	8	Rabbit	Pit	Pit	Treatment	3.1776	5.61	62.8	1.323	28.136	13.2272017	281.3630104	21.27154456	4.081642852	138.1012053	0.382881155
8	Forest	8	Rabbit	Pit Control	Pit	Control	3.0093	5.47	104.6	1.246	29.542	12.46240258	295.4228783	23.7051304	1.046493597	92.43262911	0.563342688
8	Forest	8	Rabbit	Under-pit	Under-pit	Treatment	2.6887	5.31	71.5	0.44	8.029	4.403224587	80.29216766	18.23485631	0.730413127	44.88293592	2.381166929
8	Forest	8	Rabbit	Under-pit Control	Under-pit	Control	2.8528	5.44	110	0.656	11.134	6.559459567	111.3368607	16.97348075	4.682222178	116.8499709	2.719085558
8	Forest	11	Bettong	Pit	Pit	Treatment	3.7682	5.89	157.5	0.541	11.48	5.410394073	114.7994614	21.2183179	1.620288785	202.7484603	6.553753217
8	Forest	11	Bettong	Pit Control	Pit	Control	5.0767	5.42	131.7	0.539	11.228	5.386080742	112.2761726	20.84561632	2.39117808	149.0087061	5.96101565
8	Forest	11	Bettong	Under-pit	Under-pit	Treatment	2.8608	5.74	78.1	0.297	4.933	2.971250415	49.32570457	16.60099207	0.63843113	65.65236191
8	Forest	11	Bettong	Under-pit Control	Under-pit	Control	2.8981	5.54	65.6	0.319	5.284	3.186722398	52.83913136	16.58102739	1.306928075	41.43844767
8	Forest	12	Rabbit	Pit	Pit	Treatment	3.687	5.68	145.8	0.793	18.086	7.932627201	180.8584023	22.79930693	1.788912139	139.8456608	1.017568399
8	Forest	12	Rabbit	Pit Control	Pit	Control	5.2048	5.56	86.1	0.661	13.904	6.609639525	139.044733	21.03665903	13.66708741	105.976622	1.934038574
8	Forest	12	Rabbit	Under-pit	Under-pit	Treatment	2.7553	5.51	102.2	0.395	6.889	3.9453125	68.89368534	17.46216183	1.881822798	154.2237878
8	Forest	12	Rabbit	Under-pit Control	Under-pit	Control	2.6763	5.52	96.9						0.768208026	83.63287674
8	Forest	15	Bettong	Pit	Pit	Treatment	5.1094	5.77	74.1	0.478	10.653	4.775229394	106.5307713	22.30903743	11.62101953	100.7259861
8	Forest	15	Bettong	Pit Control	Pit	Control	7.2369	5.51	94.4	0.302	6.174	3.015186787	61.7403698	20.47646602	6.731295381	81.42616747
8	Forest	15	Bettong	Under-pit	Under-pit	Treatment	3.1147	5.38	70.4	0.177	3.793	1.771249622	37.92939663	21.41391939	1.425576207	19.1591632	1.637715417
8	Forest	15	Bettong	Under-pit Control	Under-pit	Control	3.433	5.53	54.2	0.156	3.232	1.563692689	32.32470989	20.67203493	1.367339348	19.28913534	1.023758336
8	Forest	18	Rabbit	Pit	Pit	Treatment	3.1349	5.57	209.5	0.761	16.822	7.610701323	168.2179451	22.10281786	0.628841176	206.1446004	1.186932988
8	Forest	18	Rabbit	Pit Control	Pit	Control	3.9091	5.24	187.5	0.829	18.333	8.291413188	183.3308411	22.11092813	14.68434701	128.9405809	13.14153124
8	Forest	18	Rabbit	Under-pit	Under-pit	Treatment	3.0609	5.39	71	0.288	5.247	2.882722914	52.46753693	18.20068681	1.666614816	52.99390686	0.855994168
8	Forest	18	Rabbit	Under-pit Control	Under-pit	Control	2.8304	5.31	112.2	0.431	7.381	4.307489395	73.81400108	17.1362003	3.440193996	78.48379125	5.750029189
8	Forest	20	Rabbit	Pit	Pit	Treatment	2.5114	6.36	152.9	0.548	12.786	5.483371019	127.8622055	23.31817509	0.486327611	89.03405567	1.03991689
8	Forest	20	Rabbit	Pit Control	Pit	Control	9.1656	6.06	78.4	0.213	3.703	2.130958438	37.02931643	17.37683653	0.553129658	50.93443057	5.987977275
8	Forest	20	Rabbit	Under-pit	Under-pit	Treatment	3.3827	5.47	51.7	0.108	2.27	1.080204472	22.69622326	21.0110436		10.63194807	1.1031512
8	Forest	20	Rabbit	Under-pit Control	Under-pit	Control	3.5173	5.92	48.6	0.115	1.682	1.153909341	16.81616783	14.57321406	0.183165619	12.72842235	1.922961749
8	Forest	21	Bettong	Pit	Pit	Treatment	4.2746	6.12	137.6	0.26	5.72	2.598153055	57.19626427	22.01420126	0.395588051	41.5367454	3.616714063
8	Forest	21	Bettong	Pit Control	Pit	Control	4.2202	5.57	54.1	0.462	9.477	4.61684674	94.76610184	20.52615284	1.980154081	47.17759305	1.968017183
8	Forest	21	Bettong	Under-pit	Under-pit	Treatment	3.0467	5.27	51.1	0.103	1.666	1.032812148	16.66186213	16.13251951	0.036373678	8.771108226	0.796945481
8	Forest	21	Bettong	Under-pit Control	Under-pit	Control	3.0238	5.13	75.8	0.27	5.159	2.697188854	51.58810616	19.12661996	0.005139908	0.198400461	2.117436012
8	Forest	26	Rabbit	Pit	Pit	Treatment	2.9572	5.75	72.4	1.077	25.188	10.77328682	251.8768883	23.3797626		0.419994314	9.292916668
8	Forest	26	Rabbit	Pit Control	Pit	Control	4.5725	5.34	99.3	0.498	9.863	4.976149499	98.62873077	19.82029093	0.564613495	46.93947786	0.078934527
8	Forest	26	Rabbit	Under-pit	Under-pit	Treatment	2.7142	5.09	74.3	0.311	6.352	3.108941913	63.51966858	20.43128188	0.314704526	54.71074401	4.492594364
8	Forest	26	Rabbit	Under-pit Control	Under-pit	Control	1.1125	5.19	57.1	0.211	3.488	2.111195475	34.88332987	16.52302228	0.056136509	42.92054128	0.114107348
8	Forest	31	Bettong	Pit	Pit	Treatment	1.9605	5.2	225.6	0.553	12.753	5.528149605	127.5275135	23.06875222	0.082919763	46.82527787	1.774503541
8	Forest	31	Bettong	Pit Control	Pit	Control	3.3653	5.47	73	0.478	9.136	4.778886437	91.35926247	19.11727003	0.420206847	221.9500243	0.116328853
8	Forest	31	Bettong	Under-pit	Under-pit	Treatment	1.2742	5.17	93.1	0.172	4.083	1.720583886	40.82566738	23.72779829	0.195935039	138.9409942	0.211765678
8	Forest	31	Bettong	Under-pit Control	Under-pit	Control	0.9764	5	69.9	0.189	3.013	1.889963299	30.13289213	15.94363877	0.19437026	42.03040901	0.206541629
8	Forest	42	Rabbit	Pit	Pit	Treatment	1.0237	5.37	92.4	0.812	24.168	8.115233779	241.6810417	29.78115582		31.0437033	0.256457059
8	Forest	42	Rabbit	Pit Control	Pit	Control	4.1251	5.11	216.2	0.964	24.017	9.643768072	240.1722908	24.90440345	0.503073492	140.8497975	0.243064498
8	Forest	42	Rabbit	Under-pit	Under-pit	Treatment	1.2003	5.69	57.1	0.201	3.534	2.014563978	35.33964634	17.54208192	1.2462137	97.69487503	0.237796909
8	Forest	42	Rabbit	Under-pit Control	Under-pit	Control	1.0691	5.27	82.5	0.305	6.134	3.048809171	61.3432312	20.12039054	0.152278768	20.57208354	15.57514677
8	Forest	49	Bettong	Pit	Pit	Treatment	5.335	5.35	134.1	0.306	6.978	3.057085276	69.77836132	22.82512754	0.697101658	58.78668289	0.277565711
8	Forest	49	Bettong	Pit Control	Pit	Control	4.1064	5.63	99.4	0.244	4.561	2.437689304	45.61056137	18.71057205	0.155721412	29.92734846	6.307217966
8	Forest	49	Bettong	Under-pit	Under-pit	Treatment	1.1605	5.87	58.3	0.152	3.215	1.521212906	32.14666128	21.13225647	0.516301647	44.04966756	0.266497892
8	Forest	49	Bettong	Under-pit Control	Under-pit	Control	1.4813	5.43	56.8	0.18	3.134	1.801963449	31.34369135	17.39418819	0.245351192	16.30282677	0.236920783
24	Grassland	6	Rabbit	Pit	Pit	Treatment	6.0687	4.91	22.53	0.347	7.45	3.470121622	74.4980669	21.46843109	10.744093	3.002242857	0.909359606
24	Grassland	6	Rabbit	Pit Control	Pit	Control	5.2173	4.93	29.74	0.438	7.36	4.376275539	73.60301495	16.81864277	32.54997966	2.460871407	1.199019608
24	Grassland	6	Rabbit	Under-pit	Under-pit	Treatment	7.3062	4.85	14.97	0.176	3.249	1.762108058	32.48501062	18.43531132	6.647478154	2.780379849	0.706
24	Grassland	6	Rabbit	Under-pit Control	Under-pit	Control	7.9794	4.75	12.96	0.259	4.489	2.591406405	44.885149	17.32076795	12.88602849	0.71755561	0.572413793
24	Grassland	8	Rabbit	Pit	Pit	Treatment	7.2666	4.81	15.35						9.622484211	0.610240954	0.747
24	Grassland	8	Rabbit	Pit Control	Pit	Control	6.9696	4.91	17.97	0.187	3.41	1.867548525	34.10222054	18.26042006	8.373817895	0.405255592	0.875328947
24	Grassland	8	Rabbit	Under-pit	Under-pit	Treatment	7.5735	4.75	12.81	0.079	1.66	0.787578896	16.60480618	21.08335592	6.340894737	0.648212664	0.791
24	Grassland	8	Rabbit	Under-pit Control	Under-pit	Control	4.5639	4.67	23.21	0.163	2.974	1.627901644	29.73928452	18.26847748	17.10659023	2.058236583	1.67254902
24	Grassland	17	Bettong	Pit	Pit	Treatment	8.8902	4.9	20.07	0.308	6.322	3.077277243	63.22310448	20.54514413	10.24680655	0.515707692	0.51641791
24	Grassland	17	Bettong	Pit Control	Pit	Control	5.9994	4.58	18.25	0.097	1.998	0.971403942	19.97895479	20.56709256	9.0041984	0.5475265	1.148
24	Grassland	17	Bettong	Under-pit	Under-pit	Treatment	7.2567	4.56	10.63	0.32	4.841	3.196310103	48.41059685	15.145776	4.259538622	0.73345607	0.778032787
24	Grassland	17	Bettong	Under-pit Control	Under-pit	Control	7.0884	4.64	13.58	0.106	1.818	1.061023027	18.18034291	17.13472983	4.822250526	0.602636842	1.19602649
24	Grassland	19	Bettong	Pit	Pit	Treatment	7.227	4.59	15	0.302	4.885	3.020590246	48.85118961	16.17272971	6.774196944	1.050081229	0.17781457
24	Grassland	19	Bettong	Pit Control	Pit	Control	7.722	4.54	12.98	0.217	3.634	2.16861248	36.3399601	16.75724014	5.795066931	5.765188614	10.49210526
24	Grassland	19	Bettong	Under-pit	Under-pit	Treatment	6.6231	4.57	15.82	0.219	3.696	2.194797397	36.95730209	16.83859391	7.201381386	1.847794554	0.141059603
24	Grassland	19	Bettong	Under-pit Control	Under-pit	Control	6.3558	4.98	29.11	0.218	4.841	2.178329676	48.41401577	22.22529322	11.0427588	0.856258306	1.702649007
24	Grassland	29	Bettong	Pit	Pit	Treatment	7.6428	4.93	28.6	0.369	8.893	3.686169684	88.93082619	24.12553784	12.11709449	0.548749834	1.921192053
24	Grassland	29	Bettong	Pit Control	Pit	Control	6.2172	4.93	22.42	0.35	5.78	3.50086838	57.7961731	16.50909627	7.06480682	0.240268525	0.782392027
24	Grassland	29	Bettong	Under-pit	Under-pit	Treatment	6.7815	4.79	17.22						7.674620198	0.032451485	0.605940594
24	Grassland	29	Bettong	Under-pit Control	Under-pit	Control	5.7618	4.85	25.57	0.265	4.872	2.648251951	48.71993065	18.39701492	26.9598802	3.334990148	1.487537688
24	Grassland	33	Bettong	Pit	Pit	Treatment	4.5342	4.62	22.1	0.354	5.533	3.53949368	55.33394814	15.6332948	14.09080995	2.201960697	0.588
24	Grassland	33	Bettong	Pit Control	Pit	Control	5.5737	4.84	17.8	0.597	10.833	5.967264175	108.3327484	18.15450854	43.31584315	1.627605911	0.372139303
24	Grassland	33	Bettong	Under-pit	Under-pit	Treatment	5.4846	4.54	13.86	0.254	3.974	2.543039322	39.73940372	15.62673584	13.20374046	2.396800829	1.533663366
24	Grassland	33	Bettong	Under-pit Control	Under-pit	Control	7.1775	4.72	24.92	0.329	6.325	3.293765783	63.24988365	19.20290871	16.7628832	1.3413415	1.322772277
24	Grassland	36	Rabbit	Pit	Pit	Treatment	7.1577	4.69	21.29	0.436	7.832	4.362972379	78.32126617	17.95135503	13.36916662	2.313853311	1.165
24	Grassland	36	Rabbit	Pit Control	Pit	Control	6.9003	4.6	20.77	0.364	6.136	3.637391925	61.36402607	16.87033659	13.96742715	0.252197213	0.527
24	Grassland	36	Rabbit	Under-pit	Under-pit	Treatment	6.9201	4.61	23.11	0.374	7.115	3.743540049	71.14982605	19.00602775	12.06965086	2.130178808	0.878217822
24	Grassland	36	Rabbit	Under-pit Control	Under-pit	Control	6.7122	5.03	19.98	0.42	6.954	4.198514819	69.53854084	16.56265223	11.06685139	3.415539735	1.398
24	Grassland	39	Bettong	Pit	Pit	Treatment	8.0685	4.84	35.4	0.086	1.54	0.862211362	15.40073872	17.86190649	9.9968384	14.64313	0.991694352
24	Grassland	39	Bettong	Pit Control	Pit	Control	9.8604	5.25	10.33	0.183	3.22	1.825051308	32.20407486	17.64557233	8.946144	2.490946	0.151111111
24	Grassland	39	Bettong	Under-pit	Under-pit	Treatment	11.8008	5.11	7.29	0.091	1.578	0.913458094	15.77677011	17.27147662	7.449989426	1.664605985
24	Grassland	39	Bettong	Under-pit Control	Under-pit	Control	6.2667	5.18	58.4	0.09	1.7	0.899711847	17.00212955	18.89730541	18.3953701	19.97764784	2.212624585
24	Grassland	44	Rabbit	Pit	Pit	Treatment	6.9696	4.98	31.3						18.855248	2.7648955	0.560526316
24	Grassland	44	Rabbit	Pit Control	Pit	Control	6.5043	5.23	33.47						12.22042297	3.858491089	1.510133779
24	Grassland	44	Rabbit	Under-pit	Under-pit	Treatment	5.5539	4.84	55.7	0.494	14.565	4.943640828	145.6539726	29.4628954	13.7308192	13.6128535	3.497512438
24	Grassland	44	Rabbit	Under-pit Control	Under-pit	Control	5.3856	4.62	53.7	0.797	16.139	7.973490953	161.3869667	20.24044019	16.2193376	11.333098	2.860487805
24	Grassland	46	Rabbit	Pit	Pit	Treatment	5.9796	4.82	21.75	0.718	13.173	7.180778384	131.7309761	18.34494383	5.924711761	3.400163621	0.521610738
24	Grassland	46	Rabbit	Pit Control	Pit	Control	7.9695	4.65	39.6	0.608	12.06	6.080842614	120.5957222	19.83207425	5.146420132	5.602013742	1.115131579
24	Grassland	46	Rabbit	Under-pit	Under-pit	Treatment	7.9893	5.12	23						1.474268515	2.278444554	0.410267559
24	Grassland	46	Rabbit	Under-pit Control	Under-pit	Control	7.4547	5.1	15.73	0.416	7.538	4.159956574	75.37670135	18.11958851	3.01806059	0.977412787	0.155
24	Grassland	48	Rabbit	Pit	Pit	Treatment	8.9199	5.15	17.13	0.228	3.772	2.278196514	37.7181673	16.55615179	1.7726656	0.807583	0.26
24	Grassland	48	Rabbit	Pit Control	Pit	Control	9.5931	5.07	13.42	0.201	3.583	2.009840161	35.82641125	17.82550272	1.887458706	1.378963682
24	Grassland	48	Rabbit	Under-pit	Under-pit	Treatment	7.9794	5.26	28.19	0.195	3.192	1.949858814	31.9174099	16.36908769	25.03730392	0.803600831	0.47781457
24	Grassland	48	Rabbit	Under-pit Control	Under-pit	Control	11.3058	5.05	25.45	0.119	1.91	1.185434461	19.09651756	16.10929848	34.92988665	0.759057134	1.472945892
24	Grassland	49	Bettong	Pit	Pit	Treatment	9.5436	5.49	19.94	0.202	3.495	2.018687725	34.94820118	17.3123365	6.7850464	0.803062
24	Grassland	49	Bettong	Pit Control	Pit	Control	6.6726	5.11	11.39	0.197	3.31	1.970593184	33.10312033	16.79855619	2.402284736	0.171210569	0.75
24	Grassland	49	Bettong	Under-pit	Under-pit	Treatment	2.574	5.09	90.7	0.092	1.388	0.917360857	13.88490558	15.13570747	41.74424079	4.376999505	11.13818182
24	Grassland	49	Bettong	Under-pit Control	Under-pit	Control	5.8509	4.18	71.8	0.06	1.281	0.597670376	12.81131148	21.43541322	23.15470769	5.137186538	4.187439614
24	Woodland	3	Bettong	Pit	Pit	Treatment	7.8507	4.85	26.49						5.272795216	1.576754651	2.159803922
24	Woodland	3	Bettong	Pit Control	Pit	Control	9.1278	4.95	36.9	0.674	14.876	6.744984984	148.7601376	22.05492495	7.1013376	3.4473355	1.831
24	Woodland	3	Bettong	Under-pit	Under-pit	Treatment	6.6429	5.41	75.7	0.278	6.098	2.780536711	60.9803915	21.93115856	45.70511682	0.59346606	6.684
24	Woodland	3	Bettong	Under-pit Control	Under-pit	Control	4.0095	5.45	104.5	0.483	10.407	4.827471077	104.0673065	21.55731331	15.63032104	0.96482289	8.384210526
24	Woodland	8	Rabbit	Pit	Pit	Treatment	8.8011	5.6	50.7	0.615	14.166	6.152101755	141.6631985	23.02679704	44.91686211	1.464164803	4.423509934
24	Woodland	8	Rabbit	Pit Control	Pit	Control	7.92	5.38	41	0.868	21.703	8.676888347	217.0262718	25.01199314	6.764975561	0.460838404	1.440452261
24	Woodland	8	Rabbit	Under-pit	Under-pit	Treatment	4.5639	5.15	64.8	0.372	7.122	3.72374028	71.22124195	19.12626461	11.0313695	0.534361881	4.968
24	Woodland	8	Rabbit	Under-pit Control	Under-pit	Control	4.4253	4.54	78.1						12.01920064	2.676556256	5.976884422
24	Woodland	9	Bettong	Pit	Pit	Treatment	7.4646	5.12	39.5	0.566	12.295	5.656747818	122.9470634	21.73458449	14.66225223	0.933221761	0.953820598
24	Woodland	9	Bettong	Pit Control	Pit	Control	6.9993	5.35	33.54	0.492	10.373	4.920212328	103.7316895	21.08276688	8.539573156	0.540921927	1.794019934
24	Woodland	9	Bettong	Under-pit	Under-pit	Treatment	6.7419	4.58	16.58	0.289	6.577	2.887768745	65.774827	22.77704096	3.359767176	0.171415116	1.252649007
24	Woodland	9	Bettong	Under-pit Control	Under-pit	Control	9.0486	5.59	14.88	0.275	6.463	2.746786475	64.63424206	23.53085784		0.413268486	0.304477612
24	Woodland	23	Bettong	Pit	Pit	Treatment	8.4744	4.77	13.93	0.209	4.456	2.087373435	44.55573559	21.34535912	3.679888	0.628459	0.863681592
24	Woodland	23	Bettong	Pit Control	Pit	Control	8.6625	5.05	9.74	0.143	2.943	1.429068297	29.42890882	20.59307374	0.593249676	0.333957107	0.054736842
24	Woodland	23	Bettong	Under-pit	Under-pit	Treatment	9.3159	4.89	16.93						1.51864	0.015616	0.277915633
24	Woodland	23	Bettong	Under-pit Control	Under-pit	Control	8.7219	4.93	16.82	0.121	2.64	1.209351569	26.39692783	21.82733996	1.8230496	0.2820415	0.157368421
24	Woodland	24	Rabbit	Pit	Pit	Treatment	8.7021	4.54	14.86	0.209	3.783	2.085083723	37.82691479	18.1416767	0.67804198	0.309863861	0.166169154
24	Woodland	24	Rabbit	Pit Control	Pit	Control	9.6624	4.37	13.37	0.209	3.962	2.085104287	39.62036371	19.0016221	1.878221186	0.299622399
24	Woodland	24	Rabbit	Under-pit	Under-pit	Treatment	9.009	4.68	14.47	0.159	3.251	1.591694057	32.50796318	20.42349975	3.897548928	0.599833416
24	Woodland	24	Rabbit	Under-pit Control	Under-pit	Control	10.2366	4.29	18.86	0.164	3.131	1.639802009	31.31181955	19.09487815	4.287504	3.1869985	0.247011952
24	Woodland	29	Bettong	Pit	Pit	Treatment	9.7515	4.48	11.07	0.265	4.096	2.645428479	40.96342087	15.4846072	2.451253414	0.784012406
24	Woodland	29	Bettong	Pit Control	Pit	Control	9.1773	4.64	11.32						2.5159424	1.362148	0.230693069
24	Woodland	29	Bettong	Under-pit	Under-pit	Treatment	8.3556	4.53	26.6	0.191	2.892	1.91237092	28.92168522	15.12347051	4.503150874	3.917806244	0.115841584
24	Woodland	29	Bettong	Under-pit Control	Under-pit	Control	9.1278	4.62	13.74	0.219	3.633	2.190374881	36.33125305	16.58677397	4.221602793	1.696486783
24	Woodland	30	Rabbit	Pit	Pit	Treatment	9.7515	4.45	9.68						1.106725572	1.205689055	0.080397022
24	Woodland	30	Rabbit	Pit Control	Pit	Control	6.9201	4.86	16.42	0.325	6.566	3.254579902	65.66236019	20.17537199	6.09140093	1.304126412
24	Woodland	30	Rabbit	Under-pit	Under-pit	Treatment	8.3853	4.79	9.24	0.231	3.645	2.314061671	36.44972801	15.75140735	5.333654751	1.172449834
24	Woodland	30	Rabbit	Under-pit Control	Under-pit	Control	11.3355	4.18	7.1	0.178	2.923	1.776085049	29.22819853	16.45653092	9.7456704	0.933379
24	Woodland	41	Bettong	Pit	Pit	Treatment	10.5831	4.46	6.02	0.183	3.811	1.827323437	38.10723305	20.85412592	2.1940864	0.5210935	0.230693069
24	Woodland	41	Bettong	Pit Control	Pit	Control	7.1082	4.61	23.49	0.152	2.61	1.520139277	26.09641075	17.16711827	15.1880448	0.4798765	0.159063545
24	Woodland	41	Bettong	Under-pit	Under-pit	Treatment	9.9594	4.29	13.91	0.134	2.375	1.339994818	23.75204325	17.72547396	5.377150598	5.845115538	0.729577465
24	Woodland	41	Bettong	Under-pit Control	Under-pit	Control	9.1377	4.58	12.11	0.111	2.368	1.112571508	23.67971897	21.28377259	6.598645174	1.748760697	0.122469136
24	Woodland	42	Rabbit	Pit	Pit	Treatment	9.8901	4.4	8.35	0.217	3.534	2.173267454	35.33625126	16.25950418	6.3812224	2.9505535	0.337468983
24	Woodland	42	Rabbit	Pit Control	Pit	Control	8.3259	4.68	20.12						4.339410885	0.646769016	0.129139073
24	Woodland	42	Rabbit	Under-pit	Under-pit	Treatment	6.8607	4.69	13	0.165	2.783	1.64854601	27.83370018	16.8837873	6.717012984	0.852542951	0.3
24	Woodland	42	Rabbit	Under-pit Control	Under-pit	Control	7.5636	4.51	12.15	0.144	2.285	1.435628235	22.85029411	15.91658171	5.0555968	1.248628	0.50695825
24	Woodland	49	Bettong	Pit	Pit	Treatment	10.5633	4.51	16.3	0.163	3.46	1.632641852	34.60410357	21.19515896	5.61045598	3.021120099	0.334
24	Woodland	49	Bettong	Pit Control	Pit	Control	9.2862	4.41	11.58	0.33	6.827	3.303327858	68.26889992	20.66670426	1.940180952	2.54400248	0.399112903
24	Woodland	49	Bettong	Under-pit	Under-pit	Treatment	10.3455	4.58	15.76	0.226	3.963	2.261108458	39.63374376	17.52845761	4.223431048	1.048276557	0.138
24	Woodland	49	Bettong	Under-pit Control	Under-pit	Control	9.9891	4.16	9.76	0.19	3.659	1.903543621	36.58689022	19.22041072	2.420410379	0.608382735	0.361052632
24	Woodland	52	Rabbit	Pit	Pit	Treatment	10.6524	4.32	11.2						2.723066667	0.321216766	0.186947791
24	Woodland	52	Rabbit	Pit Control	Pit	Control	10.0584	4.22	11.74	0.181	3.232	1.810729802	32.32421875	17.85148657	2.141969863	0.330111918	0.345924453
24	Woodland	52	Rabbit	Under-pit	Under-pit	Treatment	11.2266	4.34	9.59						57.46735268	1.417284791	0.343625498
24	Woodland	52	Rabbit	Under-pit Control	Under-pit	Control	6.0291	4.9	48.4						90.15368238	2.554876733	0.324752475
24	Woodland	60	Rabbit	Pit	Pit	Treatment	3.9006	4.87	67.6						52.39312737	9.252712993	6.261258278
24	Woodland	60	Rabbit	Pit Control	Pit	Control	5.9697	4.69	28.9	0.091	2.451	0.910300091	24.5114851	26.92681825	68.14361343	8.953204347	9.928693467
24	Woodland	60	Rabbit	Under-pit	Under-pit	Treatment	3.267	4.86	143						34.8053184	11.5072555	2.115
24	Woodland	60	Rabbit	Under-pit Control	Under-pit	Control	3.6828	4.54	92.1	0.121	2.53	1.212652698	25.29820204	20.86186926	57.88356151	30.39486176	19.239
24	Forest	2	Rabbit	Pit	Pit	Treatment	7.8408	4.84	35.1						45.52164331	6.940609057	8.212624585
24	Forest	2	Rabbit	Pit Control	Pit	Control	5.8608	4.33	48.5	0.536	10.962	5.361803174	109.6212864	20.44485462	45.23874049	11.55545271	1.288118812
24	Forest	2	Rabbit	Under-pit	Under-pit	Treatment	5.0886	4.65	76.8	0.943	21.453	9.429829717	214.5260429	22.74972606	70.4134208	18.676819	2.524675325
24	Forest	2	Rabbit	Under-pit Control	Under-pit	Control	4.6035	4.65	61.5	0.426	8.419	4.259738028	84.19197083	19.76458887	74.19300468	14.11967289	6.816486486
24	Forest	3	Bettong	Pit	Pit	Treatment	7.7121	4.74	52.1	0.863	19.494	8.632959723	194.9449921	22.58147824	68.82668328	17.28724839	3.665780731
24	Forest	3	Bettong	Pit Control	Pit	Control	7.3656	4.83	26.69	0.911	22.431	9.107826948	224.3135071	24.62865274	16.71141777	14.85796169	1.844554455
24	Forest	3	Bettong	Under-pit	Under-pit	Treatment	6.6132	4.95	48.1	0.301	5.105	3.005903363	51.05447769	16.98473687	37.65247336	2.499937241	0.78016835
24	Forest	3	Bettong	Under-pit Control	Under-pit	Control	6.1479	4.68	48.3	0.66	14.39	6.598507762	143.8994312	21.80787481	48.1839133	1.981226108	2.042574257
24	Forest	4	Rabbit	Pit	Pit	Treatment	8.6229	5.16	24.7	0.656	14.252	6.556960344	142.5185776	21.73546432	5.514400215	1.423367685	7.360939597
24	Forest	4	Rabbit	Pit Control	Pit	Control	8.3556	5.12	19.6	0.844	18.7	8.440254331	187.0046234	22.15627824	13.42504371	2.88464404	1.741584158
24	Forest	4	Rabbit	Under-pit	Under-pit	Treatment	6.1875	4.68	32.33	0.451	8.618	4.507015049	86.1766243	19.12055393	0.45421399	2.727952709	1.225870647
24	Forest	4	Rabbit	Under-pit Control	Under-pit	Control	8.316	4.64	22.63	0.355	6.499	3.552482128	64.98585224	18.29308351	17.28056265	0.428116391	2.439344262
24	Forest	13	Bettong	Pit	Pit	Treatment	8.4645	4.68	18.11	0.383	7.835	3.825029731	78.34972858	20.48342996	1.05240396	0.693529703	0.481967213
24	Forest	13	Bettong	Pit Control	Pit	Control	7.8804	4.59	19.27	0.441	9.524	4.409281015	95.24301529	21.60057727	5.158593181	0.400148423	1.232013423
24	Forest	13	Bettong	Under-pit	Under-pit	Treatment	7.1676	4.91	28.99	0.27	4.864	2.703746259	48.638587	17.98933122		0.01870515	0.632781457
24	Forest	13	Bettong	Under-pit Control	Under-pit	Control	8.1081	4.5	19.93	0.315	5.634	3.148275316	56.33670807	17.89446678			1.374
24	Forest	23	Bettong	Pit	Pit	Treatment	6.2271	4.65	20.07	0.491	9.419	4.90524888	94.19054031	19.20199008		0.0491935	0.80678392
24	Forest	23	Bettong	Pit Control	Pit	Control	8.2071	4.4	18.43	0.163	3.128	1.626242101	31.27773523	19.23313584	16.9066045		0.458
24	Forest	23	Bettong	Under-pit	Under-pit	Treatment	6.534	4.66	28.44	0.248	4.124	2.479393631	41.23574257	16.63138199	21.66693961	0.138623039	0.286138614
24	Forest	23	Bettong	Under-pit Control	Under-pit	Control	5.2371	4.53	26.14	0.132	2.584	1.323079765	25.83672523	19.5277155	28.14726481	1.658532551	2.458823529
24	Forest	24	Rabbit	Pit	Pit	Treatment	6.831	4.54	20.75	0.253	5.277	2.531295121	52.76525974	20.84516313	62.71745063	0.606127076	1.23590604
24	Forest	24	Rabbit	Pit Control	Pit	Control	4.5144	4.49	99.9	0.238	4.399	2.382175326	43.9863205	18.46477042	44.93171704	0.110841379	1.08159204
24	Forest	24	Rabbit	Under-pit	Under-pit	Treatment	5.7321	4.53	41.8	0.103	1.982	1.034025773	19.82211351	19.16984472	18.21048195	0.925278537	8.896078431
24	Forest	24	Rabbit	Under-pit Control	Under-pit	Control	8.0091	4.47	21.21	0.153	2.711	1.533188969	27.10883617	17.68134047	1.598352	0.339181	4.113157895
24	Forest	32	Rabbit	Pit	Pit	Treatment	5.9301	4.32	32.09						6.768795248	1.710811881	0.934
24	Forest	32	Rabbit	Pit Control	Pit	Control	8.5635	4.47	25.06	0.484	9.468	4.844152629	94.68448639	19.54614019	5.0679296	0.8744575	2.068421053
24	Forest	32	Rabbit	Under-pit	Under-pit	Treatment	8.4645	4.59	32.56	0.64	12.475	6.39829874	124.7512722	19.49756916	4.984842772	1.757959406	0.436
24	Forest	32	Rabbit	Under-pit Control	Under-pit	Control	10.3158	4.54	20.06	0.448	16.842	4.484413266	168.4186935	37.55646135	7.005265743	0.204917327	2.595049505
24	Forest	33	Bettong	Pit	Pit	Treatment	8.3556	4.69	27.09	0.668	15.513	6.675355434	155.1282978	23.23895699	6.692363491	0.114593516	0.552853598
24	Forest	33	Bettong	Pit Control	Pit	Control	5.1084	4.61	54.7	0.799	14.937	7.985815406	149.3665981	18.70398832	4.774538452	0.090291533	1.351485149
24	Forest	33	Bettong	Under-pit	Under-pit	Treatment	10.0683	5	50.6	0.414	7.847	4.138494432	78.4676218	18.96042706	5.155273355		9.28
24	Forest	33	Bettong	Under-pit Control	Under-pit	Control	8.8902	4.84	28	0.541	9.979	5.414441824	99.78917122	18.43018624	4.63102408	0.227181592	1.576237624
24	Forest	34	Rabbit	Pit	Pit	Treatment	9.6426	4.64	31.24	0.33	6.448	3.304408789	64.48404789	19.5145492	9.225506887		2.864
24	Forest	34	Rabbit	Pit Control	Pit	Control	3.8511	5.36	181	0.551	10.215	5.506436229	102.1461391	18.55031727	11.4676	0.2220805	2.933766234
24	Forest	34	Rabbit	Under-pit	Under-pit	Treatment	2.6037	4.6	69.8	0.234	3.864	2.336775512	38.64241362	16.53663924	16.48119245	0.054752358	2.261764706
24	Forest	34	Rabbit	Under-pit Control	Under-pit	Control	7.3062	4.66	50.8						10.69004176	0.272683415	14.55643564
24	Forest	40	Rabbit	Pit	Pit	Treatment	6.534	4.45	44.1	0.554	12.276	5.540454984	122.7638626	22.15772224	17.07	0.0762865	6.562376238
24	Forest	40	Rabbit	Pit Control	Pit	Control	3.9699	4.24	86.8	0.406	7.782	4.059976935	77.82010555	19.16762257	16.46657561	0.519394634	2.468031088
24	Forest	40	Rabbit	Under-pit	Under-pit	Treatment	4.5837	5.06	72.6	0.494	7.54	4.943944514	75.3964901	15.25027028	19.72891895	5.301929112	18.16147651
24	Forest	40	Rabbit	Under-pit Control	Under-pit	Control	8.7021	4.46	35.2	0.556	3.862	5.559934974	38.62063885	6.946239305	45.717	1.355948684	15.49705686
24	Forest	41	Bettong	Pit	Pit	Treatment	9.4743	4.51	29.63	0.912	26.822	9.117363691	268.2156563	29.4181153	0.200534392	1.03347196	6.343609023
24	Forest	41	Bettong	Pit Control	Pit	Control				1.182	41.34	11.82	413.4	34.97461929
24	Forest	41	Bettong	Under-pit	Under-pit	Treatment				0.566	13.49	5.66	134.9	23.83392226
24	Forest	41	Bettong	Under-pit Control	Under-pit	Control
24	Forest	45	Bettong	Pit	Pit	Treatment
24	Forest	45	Bettong	Pit Control	Pit	Control				0.672	13.06	6.72	130.6	19.43452381
24	Forest	45	Bettong	Under-pit	Under-pit	Treatment				0.407	7.802	4.07	78.02	19.16953317
24	Forest	45	Bettong	Under-pit Control	Under-pit	Control				0.337	6.644	3.37	66.44	19.71513353
